# Supplementary material for: Mrg15 stimulates Ash1 H3K36 methyltransferase activity and facilitates Ash1 Trithorax group protein function in Drosophila
Source: Nat Commun. 2017 Nov 21;8:1649. doi: 10.1038/s41467-017-01897-3 (PMC5696344; doi:10.1038/s41467-017-01897-3)
Supplement: Supplementary file 4 — Supplementary Data 1 [file 41467_2017_1897_MOESM4_ESM.xlsx]

## Sheet: Sheet1
Supplementary Data 1. List of all Ash1 target genes and their expression levels in wild-type, Ash1 knockdown and Mrg15 knockdown S2 cells.
gene	locus	WT.RPKM	dsAsh1.RPKM	dsMrg15.RPKM	log2(dsAsh1/WT)	log2(dsMrg15/WT)	is_super?	Ash1_signal_at_1st_exon
ap	chr2R:1593706-1615030	273.144	3.03157	278.715	-6.27585	0.0290762	super_target	7063.89
pnt	chr3R:19115952-19171889	254.509	264.264	302.819	0.0541588	0.250288	super_target	4128.89
mab-21	chrX:5902215-5907211	504.066	98.4142	397.477	-2.35079	-0.342358	super_target	3760.52
CR41602	chrUextra:9633753-16771153	846.049	919.863	1105.48	0.120609	0.38566	super_target	3465.53
Vsx1	chrX:5488305-5506250	45.9252	0.535262	34.2084	-5.48684	-0.419623	super_target	3193.99
pnr	chr3R:11851920-11867526	168.712	89.9637	146.576	-0.903421	-0.20227	super_target	2693.78
CG2930	chrX:3766453-3774329	63.2091	46.3246	56.9351	-0.444233	-0.149567	super_target	1665.94
5.8SrRNA:CR40454	chrUextra:9633753-16771153	109367	85141.2	109832	-0.361246	0.00612093	super_target	1484.92
yin	chrX:3756995-3762359	78.5442	129.519	102.889	0.717991	0.387351	super_target	1396.06
Vsx2	chrX:5422959-5454216	0.986391	0	0.555619	-1.57181	-0.493724	super_target	1373.76
CG4766	chrX:5891536-5894830	29.0874	4.84842	24.9156	-2.4678	-0.219269	super_target	1295.24
GATAe	chr3R:11834826-11844855	1.07226	0.10014	0.294729	-1.38947	-0.984305	super_target	1104.48
bin3	chr2R:2102072-2128107	17.3895	23.384	17.9058	0.416931	0.0410474	super_target	966.744
srp	chr3R:11811873-11829803	38.4075	17.8259	47.7883	-1.08616	0.311625	super_target	878.182
CR40677	chrXHet:184013-184944	609.133	457.043	950.248	-0.414034	0.641122	super_target	673.207
Hers	chrX:19760178-19802141	97.6851	68.7167	98.508	-0.504384	0.012041	super_target	635.255
CG17746	chr3L:3236804-3239578	112.05	104.324	112.08	-0.102597	0.000384497	super_target	622.395
RpL23A	chr3L:1665137-1668654	4749.12	4344.84	4278.34	-0.128343	-0.150592	super_target	570.804
fl(2)d	chr2R:9707128-9712054	47.9574	39.6624	55.2358	-0.270872	0.201887	super_target	563.359
CR44133	chr3R:11811873-11829803	4.91797	0.639398	3.55756	-2.24948	-0.41714	super_target	558.695
SNF4Agamma	chr3R:16966460-17039991	110.709	106.565	116.828	-0.0547866	0.0772738	super_target	555.463
emc	chr3L:737679-755489	82.6908	76.6728	62.5534	-0.108332	-0.39985	super_target	551.357
Hnf4	chr2L:8687225-8709611	128.943	84.574	116.483	-0.605527	-0.146018	super_target	536.738
hppy	chr2R:15066258-15114704	23.6263	22.6589	24.7831	-0.05904	0.0675667	super_target	519.364
CG5953	chr2L:16508077-16532877	30.1611	26.7082	31.49	-0.172368	0.0612115	super_target	506.805
CG11337	chr3R:27221381-27283595	19.5366	17.0273	16.9325	-0.193034	-0.200858	super_target	500.94
CR42839	chr3R:11830042-11833795	0.147928	0.0477571	0.0687235	-0.242297	-0.188106	other_target	494.759
Iap2	chr2R:11819674-11822330	48.9643	64.8057	62.3112	0.400821	0.344634	other_target	484.017
kay	chr3R:25592496-25619837	182.305	238.35	246.598	0.385799	0.434778	other_target	482.32
Smr	chrX:12578235-12636477	6.46647	6.27044	7.89724	-0.0411782	0.269487	other_target	470.707
scaf	chr2R:1564254-1579228	80.7181	103.621	99.863	0.358388	0.305354	other_target	466.873
mld	chr3R:20411374-20451302	19.4295	20.4095	22.6088	0.069253	0.213537	other_target	466.769
Cp1	chr2R:9848163-9855486	832.588	789.825	716.062	-0.0760229	-0.217377	other_target	450.746
Ripalpha	chr2L:10199395-10200972	22.6669	25.6796	24.4408	0.176378	0.106443	other_target	444.836
Fim	chrX:17179735-17196011	157.875	170.875	186.829	0.113812	0.24223	other_target	442.204
lola	chr2R:6369397-6430794	128.67	116.514	134.985	-0.14259	0.0688621	other_target	430.082
vlc	chr2R:1589616-1592944	119.553	139.364	69.6352	0.220353	-0.775461	other_target	426.562
sty	chr3L:3401136-3424935	55.8543	58.6356	60.4747	0.0695012	0.113685	other_target	426.325
CAP	chr2R:6152561-6194529	45.5259	42.2592	39.0795	-0.106211	-0.217693	other_target	419.266
msn	chr3L:2554846-2586540	145.037	216.668	137.754	0.577426	-0.0740648	other_target	413.102
Ten-m	chr3L:22286143-22400963	17.4632	28.6904	18.1088	0.70045	0.0509406	other_target	409.123
Pka-C1	chr2L:9682314-9699297	18.7582	17.0242	20.1198	-0.136124	0.0985575	other_target	408.438
CG7834	chr3R:25627447-25628675	127.575	115.53	100.18	-0.142491	-0.347212	other_target	406.406
CG4829	chrX:16705731-16720527	27.8157	36.2016	58.9157	0.374241	1.06924	other_target	398.961
pico	chrX:19724247-19746092	23.8088	21.7836	25.768	-0.125496	0.111828	other_target	398.51
zfh2	chr4:522435-560418	0.432959	0.305012	0.585444	-0.212803	0.2184	other_target	398.51
chinmo	chr2L:1651257-1704682	17.3583	19.7846	16.1601	0.18379	-0.100198	other_target	394.978
C1GalTA	chr2L:8943453-8951200	192.555	139.306	185.585	-0.465586	-0.0530502	other_target	391.74
CG8735	chr2R:4485032-4487436	76.3556	89.6038	90.18	0.229438	0.238634	other_target	390.764
jim	chr3L:22781538-22828294	7.37149	8.50241	11.0726	0.193675	0.556004	other_target	387.682
Kul	chr3R:25551551-25558388	0.0259937	0.0170832	0.0618137	-0.0246491	0.0950463	other_target	374.822
CG9902	chrX:16435777-16441553	2.91403	1.61504	2.06834	-0.690791	-0.41064	other_target	368.127
MESR3	chr2L:18617256-18661776	90.6185	97.9315	88.7524	0.111376	-0.029853	other_target	360.661
Gint3	chr2R:14545920-14549053	104.652	133.68	109.274	0.351693	0.0620601	other_target	352.635
tou	chr2R:7464989-7503550	23.9855	23.3139	24.2463	-0.0401237	0.0152852	other_target	352.184
p47	chr2R:3352522-3354264	123.029	129.008	132.143	0.0681914	0.102699	other_target	349.252
CG34336	chrX:3763019-3763797	79.8452	35.0777	81.2447	-1.17524	0.0249134	other_target	348.501
Spn	chr3L:2505244-2554292	9.80876	10.2787	12.4346	0.0643124	0.327365	other_target	348.118
CG3918	chrX:6418496-6421921	28.9779	24.911	32.8303	-0.214181	0.177201	other_target	337.399
lin19	chr2R:3804360-3810109	108.03	106.859	84.5344	-0.0156508	-0.351975	other_target	336.842
IP3K1	chr2L:9782383-9791958	74.0353	76.1652	61.4896	0.040648	-0.265898	other_target	335.679
Nedd4	chr3L:17523180-17539760	105.842	88.2665	88.0466	-0.260624	-0.264203	other_target	326.464
CG18661	chr2L:8997604-8999468	22.5488	27.5734	30.189	0.284512	0.41303	other_target	324.132
csw	chrX:1988266-2009734	6.56301	8.33956	6.71761	0.323691	0.0312381	other_target	324.132
Eip63E	chr3L:3515750-3610521	28.7561	34.1368	30.1179	0.243568	0.0656379	other_target	323.532
RpS27	chr3R:21071676-21073236	5703.24	4476.11	5172.84	-0.349502	-0.140812	other_target	319.018
Shab	chr3L:2895016-2959579	0.016322	0.0194593	0.0154576	0.00873965	-0.00241731	other_target	318.568
CG31324	chr3R:21932589-21956396	75.203	72.8583	84.1691	-0.0453903	0.161485	other_target	318.362
uex	chr2RHet:3136443-3181418	38.4622	45.7295	38.0677	0.246739	-0.014682	other_target	316.616
Atg8a	chrX:10658910-10662368	488.366	465.72	364.535	-0.0684282	-0.421404	other_target	314.589
CR43334	chr3L:628434-643900	5.6051	6.84489	6.28287	0.266726	0.151881	other_target	314.248
fig	chr3R:25592496-25619837	1.13795	2.20342	1.59163	0.722894	0.352736	other_target	309.047
Mob2	chr3L:11515856-11557412	96.791	100.88	106.74	0.0593948	0.140465	other_target	303.636
CG1399	chr2R:3564044-3586407	105.899	96.3548	89.1175	-0.135589	-0.247632	other_target	299.681
psq	chr2R:6445392-6504785	10.4656	9.86141	14.7848	-0.0817644	0.479113	other_target	295.63
bun	chr2L:12455539-12546611	128.941	129.735	106.942	0.00882256	-0.268737	other_target	295.63
Mitf	chr4:1219477-1228193	5.86033	6.56491	7.35204	0.15157	0.303966	other_target	288.754
Osi19	chr3R:2161083-2162918	0.694452	0.654985	0.394491	-0.0484748	-0.41721	other_target	288.338
ct	chrX:7503180-7572892	7.85222	6.4693	7.78333	-0.261146	-0.0119488	other_target	287.124
Pdk1	chr3L:129449-145895	32.4015	28.8621	29.0302	-0.164198	-0.155962	other_target	286.943
Mf	chr3R:10976096-11021932	265.194	291.215	267.591	0.134794	0.0129571	other_target	285.252
zfh1	chr3R:26591647-26614205	48.2875	52.3217	47.8688	0.114619	-0.0124348	other_target	281.019
beat-IIIa	chr2L:17133617-17170519	0	0	0	0	0	other_target	280.438
CG42238	chr2L:20965519-21052164	22.7816	15.546	25.7269	-0.536977	0.171857	other_target	279.046
loco	chr3R:18445689-18465082	228.497	217.126	232.279	-0.0734778	0.0236322	other_target	272.542
spen	chr2L:159031-203250	17.3073	14.2877	15.8877	-0.268071	-0.119855	other_target	269.649
Kat60	chr3R:1051879-1057931	24.1502	29.1048	21.0179	0.264232	-0.196062	other_target	267.278
gce	chrX:15191797-15213107	12.0421	13.6918	12.5166	0.178279	0.0535737	other_target	264.796
H	chr3R:16447659-16454637	11.3446	10.1408	11.6147	-0.154623	0.0325292	other_target	263.789
h	chr3L:8668858-8672353	49.0208	107.479	43.9652	1.12464	-0.155358	other_target	263.789
Mkp3	chr3L:19059254-19079526	40.5162	21.8319	26.567	-0.877088	-0.599659	other_target	262.7
step	chr2L:21740040-21757466	101.089	104.617	102.657	0.0492518	0.0220975	other_target	261.864
HDAC4	chrX:13156719-13179354	44.6908	50.1294	48.391	0.163946	0.11354	other_target	259.982
ph-d	chrX:2010898-2017164	4.39135	4.01835	2.82774	-0.114437	-0.55569	other_target	259.832
hipk	chr3L:543059-581099	128.547	91.4261	137.641	-0.48935	0.098245	other_target	255.549
CR17025	chr3R:9276311-9291828	3.29256	1.36525	3.5608	-1.0238	0.098592	other_target	255.432
ph-p	chrX:2020242-2030888	0.686373	0.855019	0.51576	0.191755	-0.223998	other_target	253.151
CadN2	chr2L:17787277-17875247	0.0196301	0.0191138	0	-0.00143416	-0.0555569	other_target	252.086
CR43399	chr2R:15017098-15050113	0.725273	0.574564	1.47306	-0.189352	0.687332	other_target	250.153
msi	chr3R:21341839-21434849	34.1419	24.2189	33.0198	-0.486904	-0.0475045	other_target	249.304
CG3764	chr3L:16987816-17005665	17.0587	14.0549	16.6804	-0.270681	-0.0314224	other_target	249.304
CG12535	chrX:3286429-3342976	1.34984	1.84611	0.734437	0.34287	-0.583547	other_target	246.822
Haspin	chr2RHet:3199375-3234607	20.2336	21.517	21.579	0.0866473	0.0907042	other_target	242.008
Mpcp	chr3L:14530750-14533541	187.194	216.186	160.218	0.207223	-0.223851	other_target	241.708
KrT95D	chr3R:19824161-19857532	129.306	185.914	112.57	0.522153	-0.199141	other_target	240.707
shot	chr2R:9751741-9829615	26.4672	19.6865	18.7939	-0.417815	-0.483061	other_target	238.626
cindr	chr3R:26634338-26652727	148.289	235.95	154.161	0.668267	0.0558416	other_target	236.349
Ca-alpha1D	chr2L:16165830-16190540	0.0381967	0.0169065	0.0379366	-0.0582302	-0.000697395	other_target	231.48
Su(z)2	chr2R:8884005-8895307	5.92118	4.21455	6.16805	-0.445718	0.0544265	other_target	231.03
CR43475	chr3R:18445689-18465082	27.388	33.2246	19.0276	0.274157	-0.51413	other_target	231.027
ush	chr2L:476219-540560	127.959	109.267	122.128	-0.226864	-0.0670195	other_target	229.175
MESK2	chr2R:17389601-17406630	80.245	142.749	83.1506	0.82708	0.051003	other_target	228.167
tlk	chrX:3614039-3683803	42.2307	36.8762	50.9076	-0.193153	0.266709	other_target	226.49
CR43423	chr3L:628434-643900	0.112867	0.0824012	0	-0.0735607	-0.293646	other_target	225.239
drongo	chr2L:833583-851163	248.927	263.241	234.313	0.0805042	-0.0871054	other_target	222.948
kuz	chr2L:13550140-13638238	56.6008	34.1293	44.3278	-0.721518	-0.349117	other_target	218.17
Prosap	chr2R:9947960-10028403	16.6077	18.0785	20.4944	0.118988	0.295359	other_target	217.335
CG17494	chr2L:22471795-22478851	50.0821	48.0579	55.8057	-0.0589209	0.154654	other_target	216.138
Gyc88E	chr3R:10976096-11021932	0.0162509	0.0357367	0.042094	0.0534517	0.0704706	other_target	215.012
tara	chr3R:12051370-12086023	12.4177	12.1236	12.8022	-0.0332258	0.0423156	other_target	208.013
CG42389	chr2L:16545015-16663218	14.4634	13.1362	14.1872	-0.133996	-0.0268786	other_target	204.36
CG14946	chr2L:12063522-12066772	3.45474	4.51544	5.45865	0.342793	0.591403	other_target	203.128
Lmpt	chr3L:16858394-16915587	4.77065	12.5016	8.50881	1.30264	0.773356	other_target	202.978
CG8087	chr3R:10390044-10390527	0.123079	0	0	-0.317487	-0.317487	other_target	202.29
klar	chr3L:434088-540589	28.8652	18.2864	29.3737	-0.644419	0.0247685	other_target	202.215
CG34354	chr3R:23972545-24064952	0	0.00749348	0	0.0214612	0	other_target	200.496
Chd64	chr3L:4114288-4122388	767.892	921.951	825.101	0.26363	0.103602	other_target	200.496
CG18536	chr2R:14165702-14244801	1.21091	0.549595	1.37838	-0.704931	0.134725	other_target	199.129
kuk	chr3R:12905954-12910503	20.9794	18.2565	25.1318	-0.195563	0.254981	other_target	198.014
klu	chr3L:10974270-11001933	0.234348	0.126674	0.787976	-0.228749	0.81057	other_target	195.657
CG11486	chr3L:3071132-3090406	54.9856	40.4648	60.574	-0.437729	0.138445	other_target	195.532
Snoo	chr2L:7891309-7986785	3.05842	2.7587	3.3297	-0.12694	0.105995	other_target	191.911
Dbp80	chr3LHet:2409851-2545146	31.2367	34.7697	28.5283	0.152277	-0.128692	other_target	187.936
CG32758	chrX:5614959-5632072	42.9604	50.3073	51.2519	0.225334	0.25191	other_target	184.456
CG32676	chrX:10605195-10642848	24.6327	13.769	18.6325	-0.816681	-0.39354	other_target	183.314
DNApol-epsilon	chr3R:19173849-19180885	12.6596	16.3743	21.359	0.358712	0.732112	other_target	181.851
CG5180	chr3R:16383651-16386002	10.3728	8.24178	10.5431	-0.314725	0.0224217	other_target	180.19
amn	chrX:19760178-19802141	6.66788	5.90308	7.56539	-0.16278	0.170198	other_target	179.784
Pxn	chr3L:2600330-2630072	51.861	6.66847	54.3315	-2.86876	0.0665123	other_target	179.29
dm	chrX:3267191-3285730	24.7271	20.8877	21.5469	-0.238193	-0.194399	other_target	178.521
Gprk2	chr3R:27221381-27283595	83.3783	75.1356	74.4154	-0.149232	-0.163035	other_target	178.021
CG42393	chr3L:17944052-18057796	0	0.102235	0.0504832	0.268398	0.13877	other_target	175.518
CR43883	chr3L:820758-821514	500.251	408.945	466.663	-0.290424	-0.100167	other_target	175.16
plexA	chr4:1030520-1047727	60.045	67.8189	55.8048	0.174277	-0.10475	other_target	175.076
CG44153	chr2L:10064120-10180256	0.0272059	0.00474676	0.00982138	-0.0628068	-0.0483746	other_target	174.626
CG8740	chr2R:4623323-4647095	2.15987	7.48893	1.64973	1.58665	-0.3072	other_target	174.326
zip	chr2R:20878092-20899488	51.9655	57.0523	62.8598	0.133505	0.272199	other_target	171.844
Oatp74D	chr3L:17480217-17504793	7.26819	17.1095	6.44374	1.1807	-0.161866	other_target	171.544
CG2875	chrX:3401277-3467655	30.8487	30.38	34.6742	-0.0217329	0.166112	other_target	169.285
CG15211	chrX:10666576-10680940	38.4092	50.1777	32.2269	0.38124	-0.249634	other_target	166.88
ckd	chr3L:3257877-3268184	6.54193	12.3284	9.17729	0.865298	0.458632	other_target	163.797
CR44231	chr3R:8553480-8554181	0	0.0565919	0	0.154692	0	other_target	162.766
CG12027	chr3L:4936757-5079033	0	0	0	0	0	other_target	161.623
CR43855	chr2L:8542146-8671917	42.7582	19.1277	24.0199	-1.14008	-0.819021	other_target	159.434
SP2637	chr2R:14528475-14545706	34.4612	34.3227	42.4724	-0.00572664	0.297656	other_target	159.399
CG17180	chr3L:540850-542931	13.1201	14.3357	16.7264	0.123336	0.338884	other_target	159.284
CG10702	chr2L:19064976-19069850	0.43586	0.847739	0.343235	0.526177	-0.150358	other_target	159.134
hdc	chr3R:26103653-26198104	23.1575	21.0924	24.7493	-0.131774	0.0939458	other_target	158.853
Hdc	chr2R:6127336-6134977	0.130821	0.138717	0.170402	0.0179462	0.0877958	other_target	158.853
Pli	chr3R:19685883-19715774	48.5625	53.6017	47.8652	0.141053	-0.0206514	other_target	157.365
rl	chr2RHet:198175-251950	86.708	100.66	91.9577	0.214107	0.084333	other_target	157.102
sbb	chr2R:14165702-14244801	24.3601	18.1937	20.7002	-0.41128	-0.229754	other_target	156.502
pum	chr3R:4892064-5063404	25.8453	19.9392	27.5527	-0.366207	0.090594	other_target	156.242
Pde11	chr2L:18532727-18571648	36.0402	28.7644	30.4435	-0.320338	-0.239848	other_target	154.707
scyl	chr3L:11245409-11248343	34.5285	28.4168	25.9631	-0.276621	-0.404547	other_target	151.703
siz	chr3L:21027634-21068544	14.9215	13.6166	16.1317	-0.12755	0.108993	other_target	150.151
Gug	chr3L:8443021-8465769	10.5391	9.24983	10.7785	-0.179174	0.0309527	other_target	146.424
kibra	chr3R:10524251-10549978	42.5959	54.858	38.6937	0.361241	-0.136929	other_target	146.372
dnc	chrX:3070472-3237800	3.3429	5.28153	7.10625	0.589256	0.98499	other_target	144.686
CG34109	chr2L:10064120-10180256	0.0322824	0.014265	0	-0.0496799	-0.0902638	other_target	143.642
CG34386	chr2R:13950208-13981135	0.0718557	0.0253625	0.0268335	-0.122338	-0.118304	other_target	141.424
CG17337	chr2R:1585376-1587717	218.221	230.283	240.16	0.0774452	0.137905	other_target	140.86
Syp	chr3R:16582450-16636448	4.73175	6.39294	7.13463	0.397826	0.545265	other_target	140.072
luna	chr2R:6865460-6994321	33.3017	50.6279	34.7809	0.597015	0.0617916	other_target	138.807
fru	chr3R:14239994-14371308	21.2928	20.3026	25.061	-0.0670877	0.230093	other_target	137.003
Rtnl1	chr2L:4992807-5009720	63.9034	49.9616	59.6768	-0.351951	-0.0979295	other_target	135.874
bru-2	chr2L:12343642-12397528	0.314636	0.939958	0.344174	0.821799	0.0513848	other_target	135.596
CR44129	chrX:16705731-16720527	2.07617	4.69601	3.86572	1.01218	0.760992	other_target	134.183
CG4151	chrX:5395864-5396608	0.157514	0.0699554	0	-0.206173	-0.395094	other_target	133.792
gish	chr3R:12098173-12130490	109.549	93.5878	100.495	-0.226066	-0.123862	other_target	133.564
CG13299	chr3L:6224904-6225461	0.0992286	0	0.205252	-0.261178	0.235032	other_target	133.414
tsh	chr2L:21828592-21837013	16.6491	15.3232	14.9417	-0.116091	-0.151301	other_target	132.993
Psc	chr2R:8853823-8868494	9.58139	5.70908	7.97214	-0.699243	-0.250896	other_target	132.974
PKD	chr3R:14129000-14140129	0.086122	0.209203	0.0415566	0.274998	-0.114089	other_target	132.527
CG32369	chr3L:7770317-7802925	52.8252	47.0019	54.2906	-0.166832	0.0391109	other_target	132.103
Pde1c	chr2L:11814255-11928572	0.214343	0.478145	0.327026	0.453431	0.211316	other_target	130.482
CG42700	chr2R:8167277-8185752	0.144526	0.0653803	0.324413	-0.189017	0.355129	other_target	128.781
brat	chr2L:19132322-19181702	24.2582	17.1432	22.8363	-0.488794	-0.0853306	other_target	128.3
grsm	chr3R:8775763-8793434	61.9535	51.6997	57.4912	-0.258741	-0.106948	other_target	127.662
CR44060	chr2L:833583-851163	21.6558	1.98806	10.4338	-3.15459	-1.01889	other_target	126.514
CG33635	chr2L:157835-158664	35.8527	42.1545	43.9013	0.230635	0.288539	other_target	125.714
CG8671	chr2L:21262955-21282514	35.049	34.1275	32.4747	-0.0378907	-0.108449	other_target	123.186
sdt	chrX:8072581-8134507	11.7946	3.89552	8.94813	-1.48392	-0.379924	other_target	122.536
CG3967	chr3L:9404137-9419777	31.8741	28.3107	22.6198	-0.168235	-0.485711	other_target	120.854
kst	chr3L:3336859-3368133	15.1951	22.4919	17.5917	0.550811	0.205014	other_target	120.854
comm3	chr3L:15606283-15640862	0.0367408	0.130258	0.073871	0.231717	0.0965009	other_target	118.618
AGO3	chr3L:23547692-23682740	6.24309	7.73883	5.50406	0.28903	-0.167471	other_target	118.372
wts	chr3R:26615346-26632341	33.2649	33.5858	33.546	0.0136466	0.011961	other_target	117.157
bbg	chr3L:14405924-14529376	1.01952	0.828623	0.638132	-0.193684	-0.416948	other_target	115.74
rpr	chr3L:18390634-18391535	15.0278	14.9932	18.1299	-0.00321829	0.262766	other_target	115.286
mam	chr2R:9878685-9947861	6.96122	7.08859	8.15338	0.0244203	0.213852	other_target	115.025
CG43444	chr3L:2786205-2879158	10.693	4.9778	12.5787	-1.03093	0.224622	other_target	114.916
CG42340	chrX:6317155-6418356	0.432287	0.443267	0.618139	0.016892	0.262253	other_target	114.586
CG43156	chrX:11800484-11800846	0	0	0	0	0	other_target	108.144
Eip74EF	chr3L:17551771-17612425	11.793	13.2035	13.498	0.156707	0.187384	other_target	107.178
mamo	chrX:13740215-13879887	5.49466	4.9058	5.64691	-0.14917	0.0361834	other_target	106.741
spin	chr2R:12012487-12025743	87.2953	87.8974	85.8002	0.00986023	-0.0247798	other_target	106.415
CR43474	chr3R:18445689-18465082	16.8651	10.064	9.1897	-0.717035	-0.841667	other_target	105.988
mtd	chr3R:1095837-1176165	45.3161	37.0603	53.8114	-0.286646	0.2454	other_target	105.582
CG32264	chr3L:3714825-3806459	11.3101	12.2082	12.7055	0.105739	0.161118	other_target	105.362
CG9095	chrX:15033961-15057255	0.0233094	0.0134221	0.00766589	-0.0275188	-0.0437848	other_target	105.265
MYPT-75D	chr3L:18619058-18660277	1.04999	0.422457	1.17796	-0.748705	0.114449	other_target	105.212
Tsp96F	chr3R:21698563-21707162	17.2501	11.4101	16.9436	-0.575642	-0.0251293	other_target	104.933
E2f	chr3R:17446025-17486161	45.1991	40.9245	61.4138	-0.141681	0.438095	other_target	104.791
CG34269	chr3L:434088-540589	1.32012	1.00057	1.0881	-0.278523	-0.196732	other_target	104.373
Hel89B	chr3R:11799019-11809173	30.7072	31.0023	24.3675	0.0135782	-0.327617	other_target	103.804
Tab2	chr2R:15180033-15192013	38.1571	29.7793	40.8417	-0.352402	0.0968643	other_target	103.426
CG30493	chr2R:3586785-3597042	13.1986	14.5594	10.9671	0.136636	-0.256528	other_target	99.9478
aret	chr2L:12175003-12313438	0.090084	0.0480339	0.0895462	-0.106655	-0.00131547	other_target	98.2362
BG642312	chr3L:6225568-6226481	0.117236	0.206103	0.367959	0.194056	0.491805	other_target	97.616
CR43963	chrX:12578235-12636477	20.3757	12.1007	16.73	-0.728321	-0.276902	other_target	97.1656
B4	chr2L:13500623-13549328	28.8455	23.2755	24.3605	-0.303664	-0.239284	other_target	96.7152
CG32791	chrX:3401277-3467655	0.343734	0.381977	0.439759	0.0639528	0.155503	other_target	96.6736
Vm26Ab	chr2L:5957003-5957628	0.256927	0	0.103015	-0.598226	-0.32796	other_target	96.094
Bsg	chr2L:8083419-8116531	108.726	146.831	149.368	0.431745	0.456376	other_target	94.2333
CR43988	chr3L:72195-73101	0.0633386	0.0558023	0.3407	-0.0194305	0.577589	other_target	91.5892
CG17119	chr3R:18880131-18883269	147.296	89.7995	109.108	-0.710817	-0.431254	other_target	90.8506
CG14502	chr2R:14165702-14244801	3.31297	1.35435	3.35303	-1.04	0.0150782	other_target	90.1716
Keap1	chr3R:12899661-12905665	8.2815	9.90161	6.14457	0.244268	-0.402292	other_target	90.0201
CG15118	chr2R:15017098-15050113	31.0689	31.6454	33.2518	0.0261083	0.0964605	other_target	89.5536
larp	chr3R:24143883-24162162	78.7768	62.4466	75.6672	-0.33277	-0.0577289	other_target	87.7395
Eip93F	chr3R:17774835-17840261	0.31164	0.293211	0.303652	-0.0331353	-0.0142691	other_target	84.9381
TyrRII	chr3R:13562332-13572054	0	0.037137	0.0278582	0.103362	0.0782223	other_target	84.9061
CG12995	chrX:17103472-17103994	0	0	0	0	0	other_target	84.5984
Eip75B	chr3L:17944052-18057796	35.3838	39.118	34.3467	0.142823	-0.0423106	other_target	84.2112
mor	chr3R:11791172-11798636	42.055	39.3449	43.9215	-0.0949336	0.0619295	other_target	83.9283
CG13624	chr3R:20383089-20408586	23.1941	20.7845	20.8249	-0.154725	-0.151989	other_target	82.3446
Pkcdelta	chrX:12326258-12347683	0	0.0203265	0	0.0574891	0	other_target	82.2741
Crtc	chr3L:17653207-17662334	22.9008	21.4326	26.8284	-0.093481	0.223843	other_target	82.126
phl	chrX:2189916-2237903	10.7018	13.6981	13.8362	0.341967	0.355932	other_target	81.9738
CG1416	chr2L:21758009-21761000	306.422	267.584	309.668	-0.195187	0.0151778	other_target	81.8237
CG4004	chrX:12638496-12643818	17.4931	18.0683	21.3991	0.045398	0.283428	other_target	81.487
ced-6	chr2R:5322173-5332439	158.913	166.629	130.369	0.0681928	-0.284646	other_target	80.0852
corto	chr3R:903748-912749	2.47751	1.8442	2.22607	-0.345011	-0.127284	other_target	79.721
PGRP-LC	chr3L:9331909-9341436	27.0445	49.0865	43.1301	0.848183	0.66356	other_target	79.4919
shep	chr3L:5148920-5271044	29.1877	48.6303	56.0806	0.726748	0.930442	other_target	79.3549
CG43736	chrX:6762540-6775258	13.7752	11.9834	11.7759	-0.1935	-0.217682	other_target	79.1166
Act5C	chrX:5794893-5799261	2607.34	2796.29	3821.39	0.100917	0.551431	other_target	76.5596
CG31619	chr2L:21684102-21729051	28.6763	39.8846	36.1106	0.469008	0.327464	other_target	76.4094
osp	chr2L:14599775-14689325	1.85609	1.14768	3.51183	-0.515959	0.767866	other_target	75.1702
CG11529	chr3L:12190890-12192130	0.0294625	0.261832	0	0.524944	-0.0826004	other_target	74.9987
CG40228	chr3LHet:2188915-2190731	125.981	145.114	99.9322	0.203228	-0.332699	other_target	74.528
pot	chrX:11801441-11811286	0.08176	0.544262	0.141827	0.843988	0.14176	other_target	74.3779
CG10824	chr3R:16966460-17039991	2.82225	4.77757	2.77359	0.667713	-0.021287	other_target	72.943
Meltrin	chr3R:10491558-10523057	82.905	129.345	81.0612	0.638585	-0.0322509	other_target	71.6704
CG9005	chr2R:7506983-7528418	13.8781	15.11	11.0741	0.118597	-0.312973	other_target	69.8099
Mms19	chr3R:1058264-1063037	15.7729	16.39	17.2895	0.053698	0.128555	other_target	68.9637
CG43921	chrX:12410666-12462394	2.31134	1.73396	1.60188	-0.331655	-0.419578	other_target	66.6319
cv-2	chr2R:17242519-17266967	39.2622	36.1993	31.2586	-0.115645	-0.32425	other_target	65.0005
Ubx	chr3R:12482344-12560348	0.0104385	0.0144048	0.018917	0.011167	0.0237667	other_target	64.7192
CG8213	chr2R:4856840-4873063	1.25198	0.788327	0.6977	-0.443487	-0.54872	other_target	63.806
a	chr2R:18024493-18062243	0.927022	0.7632	0.523105	-0.175925	-0.480053	other_target	63.5449
Sema-1a	chr2L:8542146-8671917	0.611799	0.678192	0.684571	0.0836787	0.0914687	other_target	63.438
Lpin	chr2R:4024500-4044128	45.5644	33.7504	29.6086	-0.427531	-0.613477	other_target	61.668
CtBP	chr3R:8837370-8851997	62.0288	61.312	69.1179	-0.0166339	0.154937	other_target	61.3989
vri	chr2L:5299646-5310996	10.208	11.6854	10.8994	0.186465	0.0902688	other_target	59.8938
CG14852	chr3R:10391648-10393151	0.0912668	0	0.084587	-0.241881	-0.0163915	other_target	59.3955
CG6333	chr3L:17472195-17479330	0.0878954	0.0463616	0.0205107	-0.105703	-0.175632	other_target	58.5856
rgr	chr2R:4487937-4498743	69.5365	48.1771	44.5596	-0.524864	-0.636272	other_target	58.5424
pb	chr3R:2533519-2567785	0	0	0.0082915	0	0.023728	other_target	57.8307
slou	chr3R:17374382-17382904	0.0268332	0	0.0120616	-0.0754182	-0.0410289	other_target	56.5276
ftz-f1	chr3L:18743706-18794409	11.6815	10.613	14.1477	-0.132443	0.265982	other_target	56.2607
Vha100-5	chr2L:11738947-11744524	0.0161741	0.014728	0.0643006	-0.00404749	0.128606	other_target	56.2538
CG13135	chr2L:10064120-10180256	0	0	0	0	0	other_target	55.8133
ko	chr3L:21068680-21124259	0.122359	0.0995289	0.0651999	-0.0539177	-0.138986	other_target	54.2422
CG43219	chr3L:21213499-21216218	0	0	0	0	0	other_target	54.0024
Pvr	chr2L:8220979-8239878	48.7812	25.435	45.3264	-0.926137	-0.104858	other_target	53.922
Cht3	chr2L:22892305-22918647	0.225192	0.470636	0.409751	0.420567	0.327109	other_target	53.922
Tie	chr3L:4510697-4532145	0.0739983	0.0446589	0.0617108	-0.0756935	-0.0312189	other_target	51.9479
CG31704	chr2L:11814255-11928572	0	0	0	0	0	other_target	51.4231
puc	chr3R:3931056-3948023	150.975	116.045	149.097	-0.378193	-0.0179985	other_target	50.4598
aay	chr3L:9404137-9419777	33.0324	16.8637	19.7818	-0.949481	-0.72537	other_target	49.2352
CG42621	chr3RHet:558006-672236	0	0	0	0	0	other_target	46.3261
ena	chr2R:15017098-15050113	53.8978	92.3401	59.5248	0.7712	0.14201	other_target	45.9606
dmGlut	chr2L:12027439-12034123	26.9991	10.5893	27.14	-1.31022	0.00737321	other_target	44.8883
ng4	chrX:3070472-3237800	0	0	0	0	0	other_target	44.2217
CG32762	chrX:5394297-5395219	0.765434	0.354762	0.0603166	-0.566038	-1.17532	other_target	42.9434
Abl	chr3L:16615469-16640982	24.1279	45.0554	28.4567	0.887328	0.233604	other_target	42.1801
Tl	chr3R:22624764-22668125	4.3129	3.46642	9.35796	-0.279069	1.03438	other_target	41.9642
CG15161	chr2L:18614338-18616067	0.0443911	0.0202712	0	-0.0653796	-0.122715	other_target	40.9996
CG14073	chr3L:18795362-18813775	7.11964	8.38427	7.74793	0.22153	0.114309	other_target	40.8724
Camta	chr2R:5333550-5365595	2.46387	2.83912	2.96368	0.171986	0.224823	other_target	40.8352
ptc	chr2R:4537139-4552728	19.5246	11.5261	19.3893	-0.735605	-0.00978092	other_target	40.7894
Ilp6	chrX:2189916-2237903	79.4987	37.9374	67.3927	-1.05747	-0.23672	other_target	40.7617
CG9572	chrX:20042156-20049547	0.213375	0.818084	0.217162	0.88571	0.00763839	other_target	40.7617
CG5445	chrX:17196508-17199510	97.1052	89.7945	89.3161	-0.11232	-0.119984	other_target	40.4615
cpo	chr3R:13745553-13844614	1.23208	0.706655	0.97777	-0.521492	-0.229084	other_target	40.0727
ras	chrX:10605195-10642848	27.8887	27.0124	19.5613	-0.0452348	-0.500902	other_target	39.5745
CG17572	chr2L:19071130-19074146	0	0.0597894	0.0330363	0.162956	0.0923057	other_target	38.58
CG7017	chr3L:20203391-20205262	0.779299	0.397983	0.680365	-0.510593	-0.11612	other_target	38.1297
gk	chr3L:18132501-18138518	0.200435	0.0588611	0.141036	-0.325761	-0.127846	other_target	38.1297
hoip	chr2L:9699790-9700459	256.479	265.971	275.998	0.0523281	0.105619	other_target	38.1297
Gk	chr3L:1738553-1745421	3.3817	4.25242	3.95716	0.291974	0.199436	other_target	38.1297
CG30377	chr2R:3777579-3803968	0.0970194	1.15424	0.0896493	1.47032	-0.0179207	other_target	34.8971
CG43143	chr3R:6090027-6137335	9.79656	8.05266	8.48915	-0.267717	-0.195906	other_target	33.3159
CG34113	chr3R:1688586-1765245	0.0261707	0.0217968	0.0325106	-0.0120428	0.0172793	other_target	33.1658
CG12158	chr2R:5196800-5276972	0	0	0	0	0	other_target	33.0157
rdx	chr3R:9790606-9857779	28.1165	29.6967	33.8016	0.0775437	0.261429	other_target	32.8656
eIF5B	chr3L:3428657-3460977	30.7609	30.8435	27.5524	0.00380697	-0.156235	other_target	28.3616
jumu	chr3R:6175903-6187334	7.11824	5.84465	10.2726	-0.263917	0.499837	other_target	24.7483
Fis1	chr2R:1491091-1492339	280.347	298.15	279.364	0.0886713	-0.00505847	other_target	24.1698
Sox21b	chr3L:14105504-14124424	0.0256883	0.0447222	0.0566968	0.051313	0.0826842	other_target	21.4843
edl	chr2R:14555025-14561037	87.4501	132.375	116.009	0.595313	0.405684	other_target	18.9108
CG5810	chr3R:16966460-17039991	2.02439	2.12949	1.17855	0.0588482	-0.588719	other_target	17.5411
unpg	chr2R:5082718-5087377	0.0461502	0	0.020662	-0.12737	-0.0689507	other_target	15.2621
CG43340	chr2R:3510746-3544275	15.5763	9.27439	11.56	-0.717857	-0.414705	other_target	14.291
att-ORFA	chr3R:16378112-16383389	25.632	22.1007	19.6985	-0.20945	-0.371569	other_target	13.0829
Piezo	chr2L:8163072-8190137	55.996	53.3099	44.5634	-0.0702771	-0.326193	other_target	12.8151
cta	chr2L:22874547-22885683	39.0661	44.6118	45.378	0.18924	0.213538	other_target	12.2383
CG13954	chr2R:5196800-5276972	0.00428515	0.00747729	0	0.00910352	-0.0123116	other_target	10.6214
CG30460	chr2R:12950281-12974747	3.33746	2.65023	1.81334	-0.284695	-0.730174	other_target	10.0778
CG5873	chr3R:13251489-13272221	0.0134598	0.0472272	0.0143858	0.0918886	0.00259949	other_target	9.86196
Vm26Ac	chr2L:5958004-5958631	0	0	0	0	0	other_target	7.86894
slpr	chrX:8064407-8071187	8.85511	9.05197	7.21321	0.0300437	-0.278423	other_target	7.59591
CR43753	chr2L:2271318-2279714	0	0	0	0	0	other_target	7.44578
CG31759	chr2L:12175003-12313438	7.72317	9.32936	10.1008	0.257403	0.366407	other_target	5.86039
CG9932	chr2L:13021865-13060140	9.73224	12.1159	6.7082	0.302121	-0.505411	other_target	4.67245
CG13405	chr3L:73944-75332	0.121355	0.365302	0.0902492	0.477786	-0.0740936	other_target	4.51773
Ets65A	chr3L:6090716-6121907	0	0	0	0	0	other_target	3.78303
CG6329	chr2R:9713879-9720419	1.14561	0.635344	0.848142	-0.535493	-0.28765	other_target	2.3318
CG6983	chr3L:8436579-8442477	15.9105	17.3279	15.7474	0.119518	-0.0144103	other_target	1.77427
CG13300	chr3L:6323845-6345490	0.0103913	0	0	-0.0296756	-0.0296756	other_target	0.0859428
CG42268	chr3L:9727111-9753495	0.232256	6.52433	0.232718	3.26194	0.000909948	other_target	-0.313856
Mbs	chr3L:16045058-16075126	23.1046	22.0512	28.018	-0.0658638	0.272805	other_target	-0.900766
Trim9	chr2L:10544882-10628054	0.0353412	0.00760283	0.012081	-0.0767586	-0.0640867	other_target	-1.43132
gogo	chr3L:20261958-20288233	0.0432318	0.0516262	0.0451097	0.022123	0.00497866	other_target	-3.14457
l(2)gl	chr2L:9838-21376	58.2645	60.9836	54.7271	0.0652568	-0.0895685	other_target	-4.99744
Syt4	chr3R:3091782-3096531	0	0.00925543	0.0230159	0.0264614	0.0649267	other_target	-5.56436
CG15831	chr3RHet:242408-419079	0	0	0	0	0	other_target	-6.35626
Crc	chr3R:5454412-5456573	1201.84	917.548	985.952	-0.389203	-0.285524	other_target	-10.3457
crc	chr2L:21310853-21319527	534.465	572.469	376.531	0.0990126	-0.504761	other_target	-10.3457
CG32206	chr3L:19333420-19406012	0	0.0076101	0.00477634	0.0217927	0.0137162	other_target	-11.0216
MESR6	chr3L:19085769-19087860	37.719	33.7635	31.3711	-0.157618	-0.262041	other_target	-14.7857
lab	chr3R:2487148-2504312	0.0201132	0.018671	0.0192067	-0.00400594	-0.00251665	other_target	-15.5039
CG9451	chr3L:19491296-19493898	0.092283	0.0917336	0.0958477	-0.00133886	0.00865694	other_target	-16.7104
CG11131	chr3L:22891843-22893362	0.0674887	0.0289332	0	-0.101506	-0.182664	other_target	-18.4244
CG12483	chr3L:97627-98375	0	0	0.416711	0	0.874539	other_target	-18.4244
CG18258	chrX:17106360-17108010	0.087508	0	0	-0.23268	-0.23268	other_target	-18.8794
Fas3	chr2L:18320100-18393441	1.02414	6.15192	0.74873	2.12578	-0.287534	other_target	-19.3135
CG3835	chrX:2035521-2038970	0.269964	0.461126	0.0658255	0.319935	-0.444434	other_target	-23.6885
crp	chr2L:16264060-16287728	45.7062	38.2479	57.4709	-0.253968	0.327242	other_target	-24.0505
dsx	chr3R:3746155-3793130	0.172738	0.186676	0.229099	0.0295848	0.11607	other_target	-24.8185
Octbeta3R	chr3R:8337291-8373951	0.283152	0.204873	0.18424	-0.151929	-0.19479	other_target	-26.3089
CG43072	chr3L:21027634-21068544	0	0	0.218003	0	0.522062	other_target	-27.1271
CG32700	chrX:9400749-9445262	2.58646	1.38713	1.27877	-0.709759	-0.795073	other_target	-27.1862
CG7372	chr3L:15606283-15640862	4.84489	3.91877	3.90968	-0.274515	-0.277486	other_target	-27.5862
CG31522	chr3R:267136-288605	6.6406	6.29607	6.56687	-0.0713446	-0.0149739	other_target	-27.9157
CG13616	chr3R:20218610-20219484	0	0.138233	0.0792958	0.352155	0.212372	other_target	-28.2721
CG12911	chr2R:6144193-6148781	0.076105	0.0231398	0.0251986	-0.139135	-0.133469	other_target	-28.8025
SppL	chr3R:21707706-21713286	28.2297	27.4507	30.6967	-0.0396585	0.118851	other_target	-28.8404
tai	chr2L:9166777-9251042	23.4817	20.8857	26.4801	-0.165288	0.169962	other_target	-30.7865
CG9743	chr3R:26022081-26028715	63.8207	62.4123	48.8438	-0.031941	-0.382414	other_target	-31.8849
lox	chr3R:27284101-27288759	5.86572	4.91803	4.71131	-0.232555	-0.288678	other_target	-33.9015
CG13339	chr2R:9712396-9713079	20.2113	20.8524	22.7649	0.0439801	0.167737	other_target	-35.2831
Con	chr3L:4936757-5079033	0.0215465	0.00470766	0	-0.0473479	-0.0608678	other_target	-35.3057
na	chrX:14160399-14171207	0.0981271	0.0773581	0.077267	-0.0509857	-0.0512133	other_target	-39.405
Sdc	chr2R:17280110-17368680	54.5791	46.4427	63.7058	-0.230604	0.221199	other_target	-42.263
Sfp33A3	chr2L:11814255-11928572	0	0	0	0	0	other_target	-43.3591
CG14546	chr3R:21732751-21748219	0	0	0	0	0	other_target	-44.7002
CG30496	chr2R:3586785-3597042	10.6379	8.62386	7.26991	-0.287761	-0.519507	other_target	-46.6418
skpC	chrX:19710170-19710647	1.11143	0.63071	0.778055	-0.511113	-0.334392	other_target	-46.9506
Uhg7	chr3L:1665137-1668654	64.8056	47.3987	34.2076	-0.44722	-0.911955	other_target	-47.0557
CG13999	chr2L:5955311-5956466	0.0491028	0.0426813	0.103538	-0.0169711	0.136368	other_target	-47.0874
CR44145	chr2L:11736401-11737541	0	0.0307547	0	0.0861171	0	other_target	-51.9655
Ac3	chr2L:21632586-21647964	19.1459	21.1591	22.1933	0.140745	0.208038	other_target	-52.491
BTBD9	chrX:10662569-10666187	11.8612	12.7943	13.9535	0.104989	0.2256	other_target	-52.8311
CG42313	chr2L:14907570-14972300	0	0	0.0132537	0	0.037744	other_target	-53.4163
l(2)09851	chr2R:1642021-1643832	130.78	122.761	140.547	-0.0909307	0.103529	other_target	-54.1229
CG14082	chr3L:19099942-19132075	0.0352431	0	0	-0.0982662	-0.0982662	other_target	-62.5688
Ime4	chr3R:19857913-19859979	22.5268	21.8791	20.3879	-0.0411619	-0.140646	other_target	-63.0192
CG11226	chr3L:22830167-22831270	0.251033	0.226029	0.259102	-0.0488491	0.0154175	other_target	-63.6398
bab2	chr3L:1140428-1177276	1.48949	2.254	1.15628	0.46913	-0.264452	other_target	-65.1927
Dpit47	chr2R:2548149-2549623	73.6097	67.0298	81.1624	-0.134138	0.14001	other_target	-68.5998
BoYb	chr3L:22895033-22898570	6.27464	8.56186	8.91666	0.419663	0.475071	other_target	-71.3171
kermit	chr2R:4024500-4044128	41.6057	42.791	47.924	0.0400516	0.201707	other_target	-75.3886
Osi4	chr3R:2044039-2047503	0	0.0253884	0	0.0714563	0	other_target	-78.0033
Adf1	chr2R:2549769-2555590	50.5044	64.2776	62.362	0.344873	0.301566	other_target	-82.1378
CG34114	chr3R:6819204-6875525	0.266323	0.337828	0.237223	0.128701	-0.0558515	other_target	-85.5066
4EHP	chr3R:19889307-19934671	15.7708	18.4146	20.3417	0.217215	0.357188	other_target	-88.6774
CG13998	chr2L:5956488-5956819	0	0	0	0	0	other_target	-92.2894
CG30089	chr2R:11614902-11649549	71.1661	36.1217	65.0774	-0.968592	-0.128092	other_target	-94.7657
dpr2	chr2L:10917138-10964128	0	0	0	0	0	other_target	-97.8386
CG14372	chr3R:9276311-9291828	0.265914	0.22215	0.310769	-0.0848839	0.0821085	other_target	-128.135
pelo	chr2L:9700809-9708883	23.6302	30.8376	28.349	0.377055	0.257681	other_target	-129.911
CG4434	chr3R:19113938-19115911	0.555658	0.661554	0.678785	0.137914	0.159158	other_target	-204.591
kraken	chr2L:852767-854539	72.4606	87.08	67.6129	0.263484	-0.0991895	other_target	-215.689
gp210	chr2R:1648366-1661829	90.9505	83.7078	83.7092	-0.119037	-0.119013	other_target	-224.712
Reg-2	chr3L:605164-606569	0.981388	0.502528	0.751725	-0.563307	-0.243032	other_target	-555.446
